# Supplementary material for: Identifying genetic markers for a range of phylogenetic utility–From species to family level
Source: PLoS One. 2019 Aug 1;14(8):e0218995. doi: 10.1371/journal.pone.0218995 (PMC6675087; doi:10.1371/journal.pone.0218995)
Supplement: S1 Table — (XLSX) [file pone.0218995.s001.xlsx]

## Sheet: Table S1
S1 Table. Targeted loci by sample matrix including average read coverage per position and locus information
Species	cpl_Egrandis_20012500	cpl_Egrandis_25013000	cpl_Egrandis_30013500	cpl_Egrandis_9220192700	cpl_Egrandis_genome_35014000	cpl_Egrandis_genome_1740117900	cpl_Egrandis_genome_1980120300	cpl_Egrandis_genome_2080121300	cpl_Egrandis_genome_4510145600	cpl_Egrandis_genome_4902049519	cpl_Egrandis_genome_5020150700	cpl_Egrandis_genome_5230152800	cpl_Egrandis_genome_5550156000	cpl_Egrandis_genome_6490165400	cpl_Egrandis_genome_6760168100	cpl_Egrandis_genome_6810168600	cpl_Egrandis_genome_6919169690	cpl_Egrandis_genome_7290173400	cpl_Egrandis_genome_8330183800	cpl_Egrandis_genome_9002690525	cpl_Egrandis_genome_150761151760	cpl_Egrandis_genome_152701153200	cpl_Egrandis_genome_154601155100	cpl_Egrandis_genome_157101157600	cpl_Egrandis_genome_158701159200	cpl_Egrandis_genome_164501165000	cpl_Egrandis_genome_165301165800	cpl_Egrandis_genome_166301166800	cpl_Egrandis_genome_167001167500	cpl_Euc_Mauve_Alignment_extraction_ndhF	cpl_Euc_Mauve_Alignment_extraction_psbAtrnHl	cpl_Euc_Mauve_Alignment_extraction_trnLtrnF	cpl_Euc_Mauve_Alignment_matK_trnK	E_grand_39171_nucleic_acid_binding	E_grand_44831_SWI_SNF_COMPLEX_RELATED	Egrandis_30177_Myblike_DNAbinding_domain_EuCgr.H00560.1	Egrandis_30296_Pectinesterase_and_lant_invertase/pectin_methylesterase_inhibitor	Egrandis_30355_Peroxisomal_membrane_protein_MPV17_and_related_proteins	Egrandis_30410_Predicted_protein_tyrosine_phosphatase	Egrandis_30431__Proliferationassociated_nucleolar_protein_(NOL1)	Egrandis_30519_XS_zinc_finger_domain_XS_domain_XH_domain	Egrandis_30906_Mitochondrial/chloroplast_ribosomal_protein_L22_	Egrandis_31003_Predicted_GTPases	Egrandis_31220_Pyrophosphatedependent_phosphofructo1kinase	Egrandis_31275_NAD_DEPENDENT_EPIMERASE/DEHYDRATASE_EPIMERASERELATED	Egrandis_31348_Membrane_protein_involved_in_ER_to_Golgi_transport	Egrandis_31545_no_functional_annotations	Egrandis_31598_Intracellular_membranebound_Ca2+independent_phospholipase_A2	Egrandis_31662_no_functional_annotation
Arillastrum_gummiferum (McCoys.n.1995)	243.66	231.28	174.7	297.1	314.75	145.74	261.61	483.45	182.13	204.91	261.34	512.9	176.25	196.13	367.38	155.51	174.4	482.43	96.32	403.26	266.01	86.73	102.38	152.81	173.17	179	258.98	82.02	95.35	205.69	60.88	145.58	414.96	262.29	190.95	234	117.61	274.34	201.52	278.78	201.25	232.87	189.92	292.25	338.13	156.94	379.19	256.42	269.57
Arillastrum_gummiferum (McCoys.n.1995)	93.82	96.97	77.45	184.74	136.19	81.76	132.33	221.6	94.55	82.09	109.74	235.23	75.57	71.33	177.36	79.32	80.15	290.46	40.62	194.07	116.1	25.35	41	96.58	65.19	70.8	102.72	22.65	28.07	86.3	25.42	58.72	173.45	163.7	90.83	141.54	58.44	144.84	100.95	152.11	101.08	123.74	100.13	154.03	191.65	88.52	250.89	148.05	174.68
Corymbia_bunites (Cs229)	382.33	448.48	325.62	511.45	265.62	305.98	457.5	751.56	377.49	381.62	463.31	753.99	380.15	353.6	563.96	298.25	251.07	1073.65	161.19	676.51	397.18	177.57	188.34	288.32	312.24	219.53	364.57	95.78	142.69	385.03	99.44	275.38	717.94	399.23	381.91	431.81	167.22	647.73	306.96	257.34	388.1	398.87	347.38	479.04	500.36	300.36	826.03	483.93	535.94
Corymbia_calophylla (Cs377)	3.66	5.83	6.25	6.2	8.06	5.5	6.73	21.69	9.29	9.28	7.16	15.9	8.41	10.17	10.22	10.65	3.32	14.63	4.67	15.05	9.72	3.06	4.6	2.04	5.7	3.84	6.08	3.66	1.1	4.33	2.77	1.98	15.68	2.14	2.96	3.68	2.74	3.3	1.34	2.1	2.57	1.42	0.99	2.04	1.26	1.24	5.17	2.61	4.59
Corymbia_haematoxylon (Cs380)	174.54	143.49	160.18	291.95	132.09	155.37	249.21	380.67	168.07	137.6	277.63	382.55	148.36	106.46	307.18	136.21	153.14	540.2	58.99	418.17	189.77	62.26	66.73	129.01	156.58	112.87	192.44	28.2	71.73	170.7	24.14	131.16	313.54	53.87	52.22	43.84	30.14	84.41	34.74	31.74	52.99	53.58	50.76	54.48	65.26	43.65	90.59	73.59	62.89
Corymbia_peltata (Cs493)	614.31	616.52	464.15	730.1	422.89	367.1	635.86	1036.76	461.8	554.93	589.89	1028.51	518.99	495.71	821.91	390.55	379.25	1306.69	236.5	945.17	622.9	273.89	342.01	410.93	458.22	340.54	554.94	114.8	218.93	544.03	125.91	358.87	1011.14	287.51	261.73	287.37	155.92	442.88	228.05	212.72	302.14	288.02	262.75	361.87	328.94	258.92	482.33	358.75	404.6
Eucalyptus_brockwayi (Cs474)	287.36	260.67	331.47	536.01	607.7	233.97	340.29	628.25	278.35	262.35	370.06	533.6	315.15	208.74	425.79	235.46	256.93	930.82	123.97	680.84	226.45	119.68	153.13	264.79	259.73	267.72	245.68	74.21	126.53	339.77	147.51	216.82	468.54	197.14	204.88	165.4	137.01	262.7	142.85	112.08	178.43	158.49	173.31	248.94	227.86	118.9	330.8	205.08	189.1
Eucalyptus_coccifera (ANBG9404806)	284.49	218.92	289.87	300.65	496.56	139.8	214.53	402.61	183.17	196.32	255.42	443.03	230.21	185.9	366.94	168.64	204.81	534.77	100.57	425.43	210.25	68.69	113.65	185.22	145.71	207.73	219.65	66.06	82.62	247.16	102.41	138.09	337.07	211.4	153.05	163.92	155.22	218.9	152.31	110.54	261.85	150.16	160.5	155.03	253.73	137.24	222.79	199.77	180.96
Eucalyptus_extrica (CANB632680)	445.12	538.71	493.99	621.12	881.16	331.56	478.57	832.14	400.59	352.57	474.88	910.33	394.07	362.16	653.47	329.27	352.34	1124.99	117.38	819.42	304.82	147.99	155.06	398.15	415.03	276.17	440.16	97.13	161.09	443.65	152.53	296.09	691.34	157.71	129.29	132.9	74.93	210.62	163.64	95.88	126.55	137.6	175.87	251.81	156.79	98.12	146.26	157.78	162.09
Eucalyptus_globoidea (Cs729)	37.42	48.49	47.52	69.11	94.01	40.37	58.08	111.94	47.94	37.16	60.44	101.6	37.88	38.7	72.32	45.94	35.36	160.94	14.36	145.47	35.82	9.12	20.61	38.14	38.04	38.76	27.69	8.11	12.84	50.91	20.72	32.52	78	131.22	106.06	96.12	95.22	179.83	89.41	67.2	86.25	95.44	84.02	169.19	153.91	81	202.4	102.34	136.77
Eucalyptus_globulus_subsp._maidenii (CANB688145)	172.28	140.32	175.21	174.07	306.17	119.84	147.26	222.15	116.46	108.27	141.86	252.26	154.74	121.04	233.4	105.95	127.76	305.85	69.19	251.63	127.89	50.32	55.62	117.06	107.52	131.76	144.67	40.49	73.22	142.79	65.38	80.21	210.47	170.64	137.96	99.62	89.61	185.26	136.79	101.8	139.6	129.68	164.75	165.18	175.24	111.67	184.72	171.25	150.35
Eucalyptus_globulus_subsp._pseudoglobulus (CANB494954)	19.17	18.46	18.95	15.84	32.4	11.43	15.06	25.62	9.94	9.68	15.76	37.14	18.35	21.01	39.95	12.19	20.48	26.41	7.86	43.02	18.02	4.31	5.27	10.13	17.01	11.93	22.76	6.86	8.44	23.15	10.56	10.54	26.33	43.45	38.24	42.74	19.4	41.89	49.08	30.81	48.38	31.3	34.63	53.51	50.83	31.87	58.92	51.44	58.39
Eucalyptus_gomphocephala (Cs357)	235.81	183.82	219.67	223.98	317.08	125.96	200.77	309.48	136.69	152.36	185.27	357.15	191.09	145.95	277.53	124.23	170.65	432.19	70.68	379.97	171.15	62.78	94.46	144.03	112.91	139.77	217.65	50.87	79.75	215.45	85.1	135.24	284.06	198.19	121.09	133.48	90.32	257.54	144.28	110.72	139.6	115.58	159.15	208.06	205.99	133.64	247.4	160.82	201.54
Eucalyptus_goniantha_subsp._kynoura (Cs424)	2.86	1.57	1.16	2.74	5.73	1.98	1.75	3	1.06	5.1	2.85	6.99	1.63	1.98	9.12	1.71	0.11	8.91	0.29	9.46	3.22	2.78	4.02	4.55	6.33	2.61	1.82	0	0.84	4.75	3.88	2.89	4.65	2.65	2.02	1.07	1.03	4.01	0.42	2.32	1.09	4.22	1.36	8.73	2.89	1.63	8.02	2.63	3.14
Eucalyptus_howittiana (Cs496)	167.09	142.45	195.24	300.2	296.7	138.72	176.61	311.91	167.49	127.67	214.99	359.92	156.38	157.98	299.29	129.76	145.01	487.55	59.24	403.79	141.17	56.15	76.31	178.2	131.94	145.2	234.22	41.57	67.06	193.89	52.13	113.92	255.06	129.16	93.77	90.34	80.09	155.33	84.51	63	91.61	99.16	95.93	118.55	136.37	76.44	154.48	114.43	125.95
Eucalyptus_insularis (Cs275)	97.54	105.19	105.63	138.04	191.75	64.41	105.44	182.51	83.13	115.76	86.04	186.8	112.27	60.63	129.44	60.15	74.47	256.91	33.67	205.09	87.73	32.27	50.51	84.51	94.21	61.41	88.95	22.88	42.88	106.28	37.05	56.94	152.57	122.75	72.65	77.29	65.97	136.83	78.13	68.07	70.92	81.27	71.09	211.13	109.89	68.8	95.92	96.87	109.97
Eucalyptus_insularis (CANB413807)	28.89	30.31	25.76	40.29	47.72	19.82	22.96	36.61	19.79	18.02	25.49	51.81	21.76	18.6	47.64	16.81	14.57	53.83	12.39	44.16	18.01	6.16	7.19	17.66	20.7	15.46	25.77	4.73	10.19	24.95	8.68	20.33	41.96	82.62	44.81	52.79	40.25	87.94	47.97	54.7	48.77	54.22	49.18	148.48	72.73	34.88	97.44	63.68	74.62
Eucalyptus_leucoxylon subsp. Leucoxylon (Cs716)	181.86	154.77	181.99	191.67	314.32	93.7	153.3	268.55	99.16	147.35	150.05	339.75	194.82	165.08	199.1	90.64	116.28	401.68	77.48	298.04	130.58	60.34	89.16	153.27	133.93	131.56	167.69	53.44	69.25	186.38	50.47	110.03	226.56	154.81	101.67	102.09	77.94	155.36	88.86	90.84	106.66	82.12	113.23	142.88	171.44	92.09	159.35	132.38	163.94
Eucalyptus_ligulata_subsp._ligulata (Cs721)	21.2	14.44	20.97	25.32	33.03	26.24	19.77	39.29	28.86	17.92	19.02	37.18	20.09	16.46	20.55	10.1	10.7	36.08	6.07	54.85	14.12	5.32	5.97	15.85	15.43	10.26	14.2	9.57	10.64	17.66	12.61	14.87	28.74	18.75	14.19	15.59	15.85	19.41	14.04	12.63	10.94	13.88	10.72	22.78	15.52	13.88	23.51	16.19	28.04
Eucalyptus_moorei_subsp._serpentinicola (Cs574)	194.55	182.42	253.88	312.54	428.19	133.26	192.29	354.86	174.69	210.11	221.49	490.91	248.98	157.1	357.69	136.92	147.42	540.98	89	431.98	209.45	85.03	109.57	194.91	147.04	154.01	133.52	62.63	82.43	254.72	97.4	158.46	333.57	231.25	186	168.85	118.72	220.23	151.35	161.8	173.92	190.85	184.88	325.88	258	151.32	278.65	206.31	194.47
Eucalyptus_nitada (Cs744)	112.18	109.84	124.01	142.7	233.69	70.99	98.81	199.74	70.32	106.35	122.24	221.67	121.69	62.28	152.18	42.65	78.68	235.45	51.06	220.38	93.64	40.83	52.98	99.61	63.12	63.33	106.25	32.92	41.39	131.67	40.79	72.01	175.37	93.16	75.18	72.96	48.36	96.39	66.31	66.59	66.11	75.91	73.32	132.27	95.84	56.45	109.44	82.04	95.65
Eucalyptus_optima (Cs708)	43.11	45.58	50.93	75.04	96.95	39.82	58.28	93.23	47.96	50.08	58.2	100.13	58.72	43.55	66.29	38.06	42.92	130.09	10.34	121.7	41.74	15.27	27.1	39.51	43.28	33.99	31.62	11.72	24.2	50.97	20.92	34.73	72.28	53.06	34.3	37.17	38.83	49.62	19.17	21.7	39.56	37.61	33.98	64.77	49.63	24.61	66.7	45.72	66.16
Eucalyptus_pachycalyx_subsp._pachycalyx (Cs305)	17.2	17.54	15.97	22.25	32.97	15.89	15.35	37.91	13.63	15.87	16.42	26.91	10.37	19.55	22.59	7.44	9.06	48.3	5.98	40.55	13.32	3.69	8.38	12.95	12.2	10.38	12.31	5.46	11.53	17.29	7.04	7.76	23.66	8.03	7.97	5.9	5.03	9.68	3.93	3.36	5	7.48	8.34	11.54	8.54	4.22	11.01	10.04	9.58
Eucalyptus_pachyloma (Cs426)	78.7	66.58	86.45	111.13	159.7	58.58	98.39	154.81	68.56	69.91	88.45	181.49	58.84	51.49	140.52	75.39	70	220.81	28.05	167.48	64.75	19.4	34.83	79.09	59.8	45.76	82.13	13.86	29.01	90.98	35.42	62.72	129.81	75.5	51.72	51.68	40.4	89.52	47.96	37.92	47.38	48.94	59.44	210.05	74.2	49.93	89.18	63.03	71.61
Eucalyptus_perriniana (Cs742)	137.15	113.09	138.01	173.57	229.17	99.73	113.66	206.85	94.03	81.61	103.99	224.9	92.38	105.66	199.35	83.37	102.32	313.64	37.65	281.6	103.97	33.71	50.85	95.68	82.87	105.53	110.46	24.24	54.56	110.23	39.38	70.31	160.76	65.14	62.36	38.87	34.76	63.89	30.69	43.06	55.06	48.55	57.69	50.94	63.5	34.43	85.87	54.66	61
Eucalyptus_pilularis (Cs482)	245.9	227.25	302.9	317.86	554.65	169.75	277.2	479.03	210.38	236.31	275.17	499.26	261.54	197.67	403.94	181.73	193.67	672.51	120	508.24	216.28	83.49	144.37	217.46	177.06	158.86	179.06	64.15	89.63	288.32	112.91	169.6	420.53	246.95	210.28	157.08	150.31	266.9	197.38	149.33	188.73	173.66	186.38	344.54	299.18	162.67	326.4	205.65	230.8
Eucalyptus_platydisca (CANB638520)	195.28	175.06	253.19	321.05	420.58	151.31	224.87	411.68	183.02	210.56	276.71	485.04	183.58	178.64	340.13	149.93	177.51	554.49	90.96	413.94	211.01	74.58	87.23	182.18	202.76	146.77	196.24	84.61	91.32	272.91	101.51	141.72	349.77	270.31	189.48	183.89	122.14	307.73	206.13	186.98	196.59	236.53	192.31	571.11	276.19	149	282.37	246.88	234.32
Eucalyptus_pleurocarpa (Cs431)	189.83	206.16	199.88	231.86	352.01	127.52	195.34	309.48	134.33	135.75	206.18	402.12	152.97	142.4	233.5	131.62	122.9	377.13	69.62	273.51	142.59	50.52	74.71	129.49	132.29	111.85	179.79	39.24	75.77	194.64	76	123.49	296.42	120.06	73.56	103.15	57.14	124.96	118.61	72.91	73.53	77.3	110.96	162.54	134.82	60.23	141.54	106.73	94.4
Eucalyptus_preissiana_subsp._lobata (Cs425)	39.36	32.64	29.67	59.74	38.69	30.81	40.26	52.78	30.81	42.08	23.4	74.36	25.19	21.27	37.84	27.5	35.01	82.88	8.41	107.75	22.97	8.42	11.22	33.39	20.98	27.96	26.63	3.32	11.27	30.39	12.07	30.23	46.07	19.34	21.71	18.91	13.44	17.55	11.36	11.8	13.69	11.36	22.26	20.45	16.84	12.58	26.52	19.82	25.59
Eucalyptus_pumila (Cs227)	282.77	217.76	249.68	265.43	473.45	154.37	207.85	336.73	198.72	191.55	214.64	446.74	183.55	183.46	306.05	163.72	166.04	514.66	78.17	457.21	185.13	54.87	108.89	192.36	149.13	180.72	192.72	55.65	88.19	212.1	75.81	137.21	309.69	247.07	161.57	143.42	144.65	259.16	167.85	135.43	200.29	176.33	194.52	327.84	263.5	172.34	255.71	219.06	232.85
Eucalyptus_selachiana (CANB632673)	148.83	109.52	136.4	233.06	272.95	129.18	206.22	255.82	139.24	117.01	156.5	340.03	121.47	117.19	235.16	101.31	123.63	301.42	34.25	311.09	92.01	23.26	43.47	107.07	102.71	64.97	145.1	23.63	54.36	134.16	56.66	107.35	211.99	54.6	45.44	28.66	21.76	73.17	57.69	28.21	53.07	60.82	41.41	93.6	63.3	21.79	46.94	54.82	57.82
Eucalyptus_selachiana (CANB693174)	178.72	159.72	197.48	231.11	346.76	124.1	178.46	319.63	135.11	153.99	187.26	384.32	151.82	132.76	225.2	119.89	117.1	392.72	83.35	302.81	122.39	50.77	94.81	125.97	119.33	146.76	169.21	46.32	63.8	164.75	65.01	107.77	268.87	189.84	129.57	120.97	101.47	221.28	182.74	100.8	140.25	123.62	136.17	302.01	190.82	115.52	212.16	174.03	155.36
Eucalyptus_spathulata (Cs368)	167.79	148.79	176.96	163.9	211.88	72.74	115.98	190.64	85.12	123.16	124.65	249.8	143.61	100.53	202.73	78.58	114.72	264.17	61.74	209.15	106.67	47.38	81.35	106.41	98.13	116.13	185.03	48.31	72.81	161.03	59.71	85.24	207.61	190.89	145.31	149.61	94.29	208.4	125.48	111.56	152.03	149.86	168.67	238.18	207.5	112.53	209.72	155.66	145.34
Eucalyptus_staeri (Cs366)	18.26	14.36	13.66	26.23	36.74	10.74	22.77	44.63	21.69	14.74	29.44	33.19	17.02	12.7	26.03	9.36	13.7	40.81	8.39	46.14	17.92	4.1	10.94	9.8	17.11	10.67	15.37	3.2	6.05	19.71	8.88	12.75	24.08	41	33.95	28.28	27.44	34.01	32.43	20.87	23.67	30.31	45.01	75.68	31.74	19.63	44.38	33.07	30.25
Eucalyptus_stenostoma (Cs733)	4.01	6.18	3.82	10.22	10.33	2.65	2.25	7.55	5.42	3.19	4.93	15.49	3.08	2.33	5.52	6.86	4.98	11.13	3.35	11.35	3.41	0.94	2.46	4.37	4.61	4.54	2.11	0.69	2.12	4.32	2.45	4.04	7.03	4.32	5.95	6.35	3.67	8.08	2.98	3.69	4.73	1.73	1.94	9.88	5.12	5.2	10.22	5.52	5.71
Eucalyptus_stoatei (Cs191)	315.67	260.94	306.84	316.61	436.82	188.13	240.54	473.54	211.65	206.01	294.19	481.6	244.4	177.51	353.25	195.86	214.51	757.61	102.81	508.24	211.26	81.43	119.74	211.14	170.48	178.98	248.27	64.42	108.2	281.93	130.25	159.98	388.98	220.56	147.67	170.94	145.84	225.62	199.55	109.92	163.06	147.13	155.32	309.95	201.75	120.04	272.55	192.62	216.65
Eucalyptus_tereticornis_subsp._tereticornis (Cs769)	134.59	108.39	132.41	139.29	205.82	86.3	98.12	205.76	89.12	88.7	113.95	187.44	88.6	87.76	142.68	62.61	72.95	223.2	35.44	200	94.65	27	44.91	83.93	80.21	81.44	101.47	23.13	33.36	101.41	54.36	70.14	150.65	335.53	249.82	248.11	211.89	372.94	239.01	198.73	300.99	207.83	269.2	279.57	354.78	209.09	471.82	290.59	306.21
Eucalyptus_verrucata (Cs715)	90.64	108.12	107.92	151.65	185.91	76.47	100.92	175.24	75.26	70.93	117.94	186.41	85.41	58.45	155.69	86.64	60.15	269.64	30.4	185.52	74.22	32.6	34.58	83.42	73.39	51.4	76.17	23.31	34.32	106.51	51.35	59.47	154.84	77.91	59.19	59.43	40.2	96.47	39.71	45.65	48.93	47.2	55.97	114.43	89.38	54.33	91.15	69.35	64.74
Eucalyptus_virginea (Cs727)	28.86	33.37	31.87	45.47	52.38	36.3	34.34	66.97	29.12	37.15	43.01	59.54	24.64	20.97	42.31	26.03	19.74	80.39	6.14	79.83	24.65	9.14	7.11	35.45	23.58	20.59	29.6	5.1	20.05	31.85	15.06	27.27	54.77	61.34	59.45	51.67	45.73	64.35	64.6	47.47	44.87	41.72	40.55	112.93	71.96	29.29	92.87	54.97	84.22
Eucalyptus_willisii_subsp._falciformis (Cs492)	120.86	107.89	138.58	152.33	263.12	67.21	124.63	168.16	89.06	101.98	114.39	233.66	111.97	95.05	182.96	82.23	96.29	317.8	53.53	200.56	120.3	46.92	56.19	89.22	87.55	91.43	132.61	37.91	62.36	137.81	55.78	82.88	188.83	57.55	46.96	47.29	31.72	68.88	47.16	41.79	49.17	52.6	55.19	92.13	45.15	29.96	75.55	59.5	42.8
Heteropyxis_natalensis (CANB576168)	73.01	55.06	72.41	66.59	112.53	49.03	62.31	97.6	50.57	47.02	76.42	80.64	27.96	55.03	104.34	38.44	34.85	118.44	20.26	115.9	65.55	10	35.13	56.12	66.39	52.44	76.5	11.58	32.91	57.72	12.28	33.72	112.19	2.86	1.42	3.57	1.85	6.13	13.7	5.83	2.96	7.4	6.7	18.03	0.77	4.76	15.67	11.35	2.53
Melaleuca_capitata (RDE176)	878.91	1150.87	1990.01	1499.02	2306.12	687.39	1185.99	1673.75	735.39	1068.9	1089.79	2007.25	570.33	1203.24	1649.92	1075.15	766.97	2469.72	577.52	1904.5	2407	283.88	511.33	536.83	689.88	1068.35	1517.24	1575.92	487.31	1174.09	410.14	592.97	2178.62	376	362.98	433.11	212.85	633.09	320.95	208.71	264.65	344.97	342.92	445.88	156.19	304.88	853.28	392.92	489.51
Melaleuca_cornucopiae (Harwood1546)	607.59	638.06	1380.84	915.77	1567.33	369.97	633.71	969.11	476.82	734.82	530.86	1234.87	522.81	644.15	976.22	430.3	544.59	1113.83	274.74	938.89	1366.55	129.16	456.85	243.87	370.56	680.33	994.05	710.65	250.79	605.66	711.98	359.95	1066.82	609.29	373.28	598.03	230.03	893.16	277.45	276.78	378.35	569.9	506.53	624.18	201.55	401.19	677.87	572.99	626.51
Melaleuca_foliolosa (AF4308)	309.76	311.58	482.26	351.2	518.87	183.43	324.19	520.92	206.11	252.94	289.48	386.8	192.6	390.8	453.78	264.86	160.22	565.25	117.99	472.22	395.13	31	132.74	118.02	150.02	230.81	287.91	315.16	120.28	229.54	62.2	127.23	545.94	188.04	92.11	228.96	82.83	324.49	106.1	135.44	136.45	167.75	160.54	210.23	54.32	129.08	322.66	195.55	275.34
Melaleuca_squarrosa (RDE75)	159.62	288.52	637.22	389.84	590.96	180.88	312.93	499.12	230.16	254.65	314.06	503.53	216.88	273.57	457.83	236.74	201.02	701.49	124.83	483.21	498.86	69.03	109.84	153.92	139.88	289.08	352.92	293.24	113.78	231.69	108.19	164.34	587.21	237.79	186.34	303.36	126.43	427.89	213.13	111.38	184.87	243.5	219.23	324.82	97.87	186.97	464.71	250.76	288.48
Melaleuca_sylvana (AF4286)	195.3	249.67	355.2	254.68	422.45	106.47	235.73	421.61	173.48	158.09	219.23	353.94	115.95	146.92	257.05	186.61	136.4	505.94	97.21	420.48	337.36	20.14	90.62	76.52	101.66	162.64	205.28	209.44	56.98	151.39	54.94	87.9	437.78	194.59	190.11	297.08	88.24	398.36	133.34	80.49	158.38	210.86	231.46	248.07	85.12	155.26	472.39	219.28	252.46
Calothamnus_gracilis (RDE154)	408.27	497.15	945.58	543.89	752.44	254.59	477.22	713.51	299.66	566.95	422.41	772.78	351.94	426.64	671.03	311.43	289.55	946.49	191.58	760.89	714.54	93.2	297.93	199.83	252.76	544.85	522.39	476.45	121.95	376.93	157.26	215.53	899.04	385.67	105.56	198.64	69.41	245.93	142.74	70.34	122.87	123.45	145.22	165.93	47.6	146.72	276.03	184.39	170.05
Note: () indicate the collection number for the investigated plant materials.
	\
[truncated: 160 more columns]
