# Supplementary material for: Identifying genetic markers for a range of phylogenetic utility–From species to family level
Source: PLoS One. 2019 Aug 1;14(8):e0218995. doi: 10.1371/journal.pone.0218995 (PMC6675087; doi:10.1371/journal.pone.0218995)
Supplement: S2 Table — (XLSX) [file pone.0218995.s002.xlsx]

## Sheet: S2 Table.
S2 Table. Information for the targeted loci.
Ncl/cpl	Locus ID	Average coverage	Length (bp)	GC (%)	Informative	Informative	Annotation
					Sites (no.)	Sites (%)
chloroplast	20012500	188.7	494	31	37	7.4	n/a
chloroplast	25013000	192.4	500	35	49	10.1	Type II intron maturase; MatK/TrnK amino terminal region; Any process involved in the conversion of a primary mRNA transcript into one or more mature mRNA(s) prior to translation into polypeptide; FAMILY NOT NAMED
chloroplast	30013500	258.1	500	32.2	45	8.7	Type II intron maturase; MatK/TrnK amino terminal region; Any process involved in the conversion of a primary mRNA transcript into one or more mature mRNA(s) prior to translation into polypeptide; FAMILY NOT NAMED
chloroplast	35014000	345.1	500	31.8	37	7.3	Type II intron maturase; MatK/TrnK amino terminal region; Any process involved in the conversion of a primary mRNA transcript into one or more mature mRNA(s) prior to translation into polypeptide; FAMILY NOT NAMED
chloroplast	1740117900	129.5	499	40.3	21	4.2	30S RIBOSOMAL PROTEIN S2 PROKARYOTIC AND ORGANELLAR; Ribosomal protein S2
chloroplast	1980120300	203.3	499	38.3	17	3.4	n/a
chloroplast	2080121300	334.3	500	39.6	16	3.2	n/a
chloroplast	4510145600	152	500	40.8	12	2.4	n/a
chloroplast	4902049519	176	499	34.7	29	5.6	n/a
chloroplast	5020150700	201	498	38.2	16	3.2	n/a
chloroplast	5230152800	366.2	500	34.4	30	5.9	30S 40S RIBOSOMAL PROTEIN; SUBFAMILY NOT NAMED; S4 domain; Interacting selectively and non-covalently with an RNA molecule or a portion thereof; small subunit ribosomal protein S4
chloroplast	5550156000	160.5	495	32.1	32	6.3	n/a
chloroplast	6490165400	166.9	500	31.6	40	8	n/a
chloroplast	6760168100	285.6	499	34.1	34	6.8	FAMILY NOT NAMED; Ycf4; A photosystem that contains an iron-sulfur reaction center associated with accessory pigments and electron carriers. In cyanobacteria and chloroplasts, photosystem I functions as a light-dependent plastocyanin-ferredoxin oxidoreductase, transferring electrons from plastocyanin to ferredoxin; A membranous cellular structure that bears the photosynthetic pigments in plants, …
chloroplast	6810168600	143.7	500	38.6	44	8.6	FAMILY NOT NAMED; Ycf4; A photosystem that contains an iron-sulfur reaction center associated with accessory pigments and electron carriers. In cyanobacteria and chloroplasts, photosystem I functions as a light-dependent plastocyanin-ferredoxin oxidoreductase, transferring electrons from plastocyanin to ferredoxin; A membranous cellular structure that bears the photosynthetic pigments in plants, …
chloroplast	6919169690	142.3	500	32	36	7.1	CemA family; The component of a membrane consisting of the gene products and protein complexes having at least some part of their peptide sequence embedded in the hydrophobic region of the membrane; FAMILY NOT NAMED
chloroplast	7290173400	451.9	495	37.2	19	3.8	n/a
chloroplast	8330183800	78.8	499	29.9	41	8	n/a
chloroplast	9002690525	352.9	500	38.8	35	7	n/a
chloroplast	9220192700	259.2	500	36.2	38	7.5	CHLOROPLAST 50S RIBOSOMAL PROTEIN L22-RELATED; 50S RIBOSOMAL PROTEIN L22, CHLOROPLASTIC; Ribosomal protein S3, C-terminal domain; Ribosomal protein L22p/L17e; The action of a molecule that contributes to the structural integrity of the ribosome; An intracellular organelle, about 200 A in diameter, consisting of RNA and protein. It is the site of protein biosynthesis resulting from translation of …
chloroplast	150761_151760	235.1	994	30.4	116	11.5	n/a
chloroplast	152701_153200	57.1	498	27.5	40	7.9	NADH DEHYDROGENASE; NAD(P)H-QUINONE OXIDOREDUCTASE SUBUNIT 5, CHLOROPLASTIC; Proton-conducting membrane transporter; NADH-Ubiquinone oxidoreductase (complex I), chain 5 N-terminus; Polyphosphate kinase; NAD(P)H-quinone oxidoreductase subunit 5
chloroplast	154601_155100	94	499	33.3	41	8	n/a
chloroplast	157101_157600	132.1	498	36.6	40	8	n/a
chloroplast	158701_159200	134.2	500	31	36	7.1	n/a
chloroplast	164501_165000	153.2	498	29.5	51	10.1	n/a
chloroplast	165301_165800	205.2	499	30.7	80	15.8	n/a
chloroplast	166301_166800	108.3	494	25.5	68	13.1	n/a
chloroplast	167001_167500	75.4	500	26.8	59	11.7	n/a
chloroplast	matK_trnK	324.6	2285	32.6	193	8.3	Type II intron maturase; MatK/TrnK amino terminal region; Any process involved in the conversion of a primary mRNA transcript into one or more mature mRNA(s) prior to translation into polypeptide; FAMILY NOT NAMED
chloroplast	ndhF	191.9	2060	31.5	173	8.7	NADH DEHYDROGENASE; NAD(P)H-QUINONE OXIDOREDUCTASE SUBUNIT 5, CHLOROPLASTIC; Proton-conducting membrane transporter; NADH-Ubiquinone oxidoreductase (complex I), chain 5 N-terminus; Polyphosphate kinase; NAD(P)H-quinone oxidoreductase subunit 5
chloroplast	psbA-trnH	79.2	553	29.7	101	16.7	photosystem II protein A; tRNA-His
chloroplast	trnL-trnF	117.2	764	35.7	46	5.8	trnL(tRNA-Leu)-trnF(tRNA-Phe)
nuclear	2	120.9	1956	45.7	332	16.8	Peptidase family C78 family not nominated
nuclear	13	171.5	225	48	26	11.6	Guanine nucleotide exchange domain
nuclear	208	145.1	2007	43.7	441	21.9	Trimethylguanosine synthase
nuclear	1873	124.4	1284	47	161	12.4	Adenylate cyclase associated protein
nuclear	1931	133.1	1326	48	207	15.5	Uncharacterized conserved protein contains RCC1 domain
nuclear	3075	147.3	996	47.3	148	14.8	CDS Apolipoprotein D Lipocalin
nuclear	3214	160.5	2607	43.7	379	14.4	RNA polymerase III transcription factor TFIIIC
nuclear	3659	210.2	1332	47.7	22	1.6	CDS ACT domain TRNANUCLEOTIDYLTRANSFERASE 1
nuclear	3712	123.5	1110	45.2	179	16	Adenine deaminase/adenosine deaminase
nuclear	4167	273.8	1662	45.2	239	14.3	CDK5 REGULATORY SUBUNIT-ASSOCIATED PROTEIN 3; Protein of unknown function (DUF773); CDK5 activator-binding protein
nuclear	4178	141.9	2373	43.6	297	12.4	GRIP domain MYOSIN HEAVY CHAINRELATED protein binding CDS
nuclear	4206	135	456	46.9	72	15.7	Membrane transport protein
nuclear	4460	144.4	1380	49.1	189	13.6	Cyclophilin type peptidylprolyl cistrans isomerase CDS
nuclear	4589	85.9	1242	62.6	234	18.5	no functional annotations CDS
nuclear	4706	84.1	513	53	89	17.3	PROTEASOME REGULATORY SUBUNITS
nuclear	4744	259.5	1746	46	184	10.5	Microtubule associated protein essential for anaphase spindle elongation CDS
nuclear	5190	170.1	1518	50.2	265	17.1	UNCHARACTERIZED gene CDS
nuclear	5930	157.8	1863	44	322	17.1	Serine threonine protein kinase CDS
nuclear	6015	159.9	2313	44.5	259	11.1	DNA excision repair protein ERCC 3
nuclear	6199	147.5	1683	43.9	278	16.4	C3 sterol dehydrogenase 3betahydroxysteroid dehydrogenase and related dehydrogenases
nuclear	22854	147.9	1637	48.1	310	18.7	no functional annotations
nuclear	23033	133.7	1320	45.1	195	14.8	SEC14 RELATED PROTEIN
nuclear	25721	153.7	567	38.3	98	16.8	Guanylyl cyclase Uncharacterized conserved protein
nuclear	27210	178.1	1236	46.4	222	17.7	family not named CDS
nuclear	30177	133.4	990	53.6	169	17	Myblike DNAbinding domain
nuclear	30296	80.5	1650	65.1	392	23.4	Pectinesterase and lant invertase pectin methylesterase inhibitor
nuclear	30327	55.5	321	72.3	47	13.9	Protein of unknown function DUF3743
nuclear	30355	198.3	651	50.8	100	15.3	Peroxisomal membrane protein MPV17 and related proteins
nuclear	30410	112.5	600	55.2	115	18.5	protein tyrosine phosphatase
nuclear	30431	92.4	1479	49.2	250	16.8	Proliferation associated nucleolar protein NOL1
nuclear	30471	105.7	687	60.1	133	19.2	Single stranded DNA-binding protein
nuclear	30519	120.2	1902	44.1	371	19.3	XS zinc finger domain XS domain XH domain
nuclear	30562	145.8	1290	51.6	256	19.7	Domain of unkown function (DUF4409; DUF239)
nuclear	30839	176.8	5070	48.8	775	15.2	Ubiquitin activating enzyme
nuclear	30906	124.8	822	48.7	130	15.8	Mitochondrial/chloroplast ribosomal protein L22
nuclear	31003	126.6	1692	50.5	270	15.7	Predicted GTPases
nuclear	31043	150.8	1821	50.5	236	12.8	Cytosine deaminase FCY1 and related enzymes
nuclear	31075	133.6	1128	51.3	157	13.6	cell cycle arrest protein BUB3
nuclear	31209	162.2	1788	53.2	232	12.8	Darabinono1 4lactone oxidase
nuclear	31220	194.4	1635	49.1	216	13	Pyrophosphate dependent phosphofructo1kinase
nuclear	31275	140.5	1056	50.3	235	22.1	NAD DEPENDENT EPIMERASE DEHYDRATASE EPIMERASERELATED
nuclear	31348	101.6	729	50.5	122	16.2	Membrane protein involved in ER to Golgi transport
nuclear	31501	147.1	1977	49.6	342	17.2	PERIPLASMIC BETA-GLUCOSIDASE-RELATED; BETA-D-XYLOSIDASE 6-RELATED; Glycosyl hydrolase family 3 N terminal domain; Glycosyl hydrolase family 3 C-terminal domain; Fibronectin type III-like domain; Xylan 1,4-beta-xylosidase; Non-reducing end alpha-L-arabinofuranosidase
nuclear	31545	218.1	687	53.7	105	15.3	n/a
nuclear	31598	148.4	4044	47.5	535	13.1	Intracellular membranebound Ca2+independent phospholipase A2
nuclear	31662	161	1029	51.5	200	19.4	F12F1.23 PROTEIN; Wall-associated receptor kinase galacturonan-binding
nuclear	31750	134.4	1425	49.1	241	16.7	ARGININOSUCCINATE SYNTHASE; Endonuclease/Exonuclease/phosphatase family
nuclear	31806	102.8	1104	43	187	17.3	CARBON CATABOLITE REPRESSOR PROTEIN 4
nuclear	32080	85.6	705	47.9	140	19.6	Uridylate kinase adenylate kinase
nuclear	32112	127.1	675	51.4	128	18.9	Predicted glycine cleavage system H protein
nuclear	32269	127.2	2664	44.7	473	17.5	DNA repair protein RAD16
nuclear	32478	156.8	1002	52.9	203	20	Zincbinding oxidoreductase
nuclear	32479	134.7	1458	51.2	363	24.7	Serine carboxypeptidases lysosomal cathepsin A
nuclear	32563	198.2	1056	45.5	185	17.5	Serine threonine protein kinase
nuclear	32592	142.1	972	58.2	188	19.1	Uncharacterized enzymes related to aldose 1epimerase
nuclear	32608	169.4	621	46.1	112	17.8	GTPase Rab18 small G protein superfamily
nuclear	32660	45.7	1341	65.2	333	24.6	UDP glucuronosyl and UDPglucosyl transferase
nuclear	32708	113.9	2127	50.1	414	19.3	Formin Homology 2 Domain
nuclear	32747	149.1	1281	48.9	224	17.4	Serine threonine protein kinase
nuclear	32861	102.5	1443	48.9	247	17.2	Sulfite exporter TauE/SafE; ATP DEPENDENT PROTEASE CEREBLON
nuclear	32864	121.1	567	45.5	108	18.7	LUPUS LA RIBONUCLEO PROTEIN
nuclear	32883	20.4	1509	70.8	307	20.1	Hs1pro-1 N-terminus and Hs1pro-1 protein C-terminus
nuclear	33080	145.5	1425	46.2	222	15.5	Serine protease
nuclear	33128	159.4	1710	46.1	256	15.2	Predicted ATPase
nuclear	33152	146.1	3429	45.8	522	15.1	Chromatin remodeling protein HARP SMARCAL1 DEADbox superfamily
nuclear	33353	175.6	846	46.2	109	12.8	Protein of unknown function DUF124
nuclear	33384	215.7	1209	44.3	153	12.7	Tumor differentially expressed TDE protein
nuclear	33409	80	411	51.6	69	16.5	n/a
nuclear	33440	85.5	1542	48.6	450	28.6	EUKARYOTE SPECIFIC DSRNA BINDING PROTEIN
nuclear	33442	122.7	2535	46.5	382	15	Betagalactosidase
nuclear	33459	46.1	474	43	116	24.3	ANDROGEN INDUCED INHIBITOR OF PROLIFERATION AS3 / PDS5-RELATED; PDS5; Histone-lysine N-methyltransferase
nuclear	33482	91.1	2163	63.2	407	18.5	Serine threonine protein kinase
nuclear	33521	150.8	1650	44.9	222	13.3	Branched chain aminotransferase BCAT1 pyridoxal phosphate enzymes type IV superfamily
nuclear	33548	111.8	1575	48.3	221	13.9	Xanthine uracil transporters
nuclear	33580	154.9	1668	52	390	23.1	Putative adipose regulatory protein
nuclear	33688	132.4	1629	50.9	281	17.2	Deoxyribodipyrimidine photolyase cryptochrome
nuclear	33877	81.7	1953	51.6	497	25.2	SPX domain and EXS family
nuclear	33888	96.9	1203	61.7	232	19.2	Arylacetamide deacetylase
nuclear	33912	133.8	1482	46	186	12.5	Fused Ig-PH domain of plant-specific actin-binding protein; Actin-binding domain of plant-specific actin-binding protein; Coiled-coil regions of plant-specific actin-binding protein
nuclear	34024	188.9	1719	52.3	306	17.5	Phosphomethylpyrimidine kinase
nuclear	34029	154.3	1596	50.8	346	21.2	Predicted hydrolase involved in interstrand crosslink repair
nuclear	34100	127.6	1644	45.7	274	16.6	Endocytosis signaling protein EHD1
nuclear	34206	103.8	600	63.7	123	20.1	Late embryogenesis abundant protein
nuclear	34262	181	597	42.5	74	12.3	RIBONUCLEASE Z; Beta-lactamase superfamily domain
nuclear	34341	118.4	1074	59.9	242	21.8	n/a
nuclear	34416	153.1	543	44.6	88	16.2	BASIC HELIXLOOPHELIX LEUCINE ZIPPER
nuclear	34473	122.2	1476	46.5	272	18.3	Peptidase family M28 and Transferrin receptorlike dimerisation domain GLUTAMATE CARBOXYPEPTIDASE
nuclear	34636	160.4	1218	57.4	214	17.5	EamAlike transporter family
nuclear	34730	106.5	903	50.4	151	16.5	Peroxisomal membrane protein MPV17 and related proteins
nuclear	34751	115	2202	47.9	359	16.1	Betagalactosidase
nuclear	34792	169.5	795	52.7	186	23.3	Protein of unknown function DUF688
nuclear	34840	131.3	1200	44.6	190	15.8	n/a
nuclear	34877	174.2	942	52	122	12.9	Protein kinase PCTAIRE and related kinases
nuclear	35801	70.9	612	49	65	11.7	U4 U6 U5 tri snRNP component SNU23
nuclear	39171	158.4	2076	45.7	487	23.2	nucleic acid binding
nuclear	40086	83	798	51.6	174	21.8	Predicted haloacid dehalogenaselike hydrolase
nuclear	40152	125.3	1236	48.9	249	20.3	Helixloophelix DNAbinding domain CENTROMEREBINDING PROTEIN 1 CBP1
nuclear	40184	92.4	225	52.9	38	16.8	n/a
nuclear	40263	133.3	999	49.5	162	15.8	adenylylsulfate kinase
nuclear	40267	120	1074	44.7	178	16.2	Tumor differentially expressed TDE protein
nuclear	40333	90.9	561	45.1	68	12	Peroxisomal membrane protein MPV17 and related proteins
nuclear	40488	77.3	216	35.6	49	21.9	n/a
nuclear	40593	148.7	666	50.2	119	17.8	SECC motif
nuclear	40617	215.2	1551	49.2	289	18.6	Predicted membrane protein
nuclear	40685	119.4	4215	42.5	791	18.7	E3 ubiquitin ligase involved in syntaxin degradation
nuclear	40707	107.9	858	57.2	149	17.3	putative ABC transport system permease protein
nuclear	40711	119.3	1488	60.8	260	17.2	Uncharacterized membrane protein predicted efflux pump
nuclear	40715	117.8	2268	42	356	15.6	Uncharacterized conserved protein
nuclear	40746	230.8	1191	40.6	183	15.3	n/a
nuclear	40755	238.2	1035	46.6	136	13.1	Meiotic recombination protein Dmc1
nuclear	40796	99.6	810	52.2	153	18.8	Protein of unknown function DUF3675 Zinc finger C3HC4 type RING finger
nuclear	40821	115.3	1845	42.6	439	23.6	n/a
nuclear	40832	145.6	819	41.8	136	16.5	n/a
nuclear	40849	111.6	447	47.4	75	16.6	Uncharacterized conserved protein contains ML domain
nuclear	40909	17.2	477	76.3	81	16.5	n/a
nuclear	40919	142	1779	47.6	260	14.5	Zinc transporter and related ZIP domaincontaining proteins
nuclear	40951	200.3	1749	45.2	305	17.3	Glucose6phosphate 1dehydrogenase
nuclear	41002	147.2	1755	49	257	14.6	H+ oligopeptide symporter
nuclear	41012	99.7	1842	44.1	274	14.8	longchain acylCoA synthetase
nuclear	41115	126.1	2241	51.4	394	17.4	Transketolase
nuclear	41116	203.1	921	49	133	14.4	Cobyrinic acid acdiamide synthase
nuclear	41143	100.8	1641	52	389	23.3	Uncharacterized conserved protein
nuclear	41171	109.1	618	50.5	67	10.8	n/a
nuclear	41174	139.6	1611	45	295	18.2	PPR repeat
nuclear	41186	122.5	1458	46.6	210	14.4	ZINC FINGER PROTEIN TRANSCRIPTION FACTOR
nuclear	41200	88.9	981	47.1	163	16.5	Uncharacterized conserved protein RIBOSOMAL PSEUDOURIDINE SYNTHASE
nuclear	41215	101.5	1410	45	156	11	Serine threonine protein kinase
nuclear	41348	45.4	291	52.9	58	18.9	n/a
nuclear	41364	47	1449	62.7	335	22.4	MEKK and related serine threonine protein kinases
nuclear	41372	117.4	1380	48	162	11.7	Polypyrimidine tractbinding protein
nuclear	41395	138.2	1038	48.2	192	18.4	Predicted kinase
nuclear	41451	148.9	3306	45	547	16.6	Glycosyl hydrolases family 28 and PPR repeat
nuclear	41455	127.5	1926	37.3	327	16.8	D3phosphoglycerate dehydrogenase, Disomerspecific 2hydroxy acid dehydrogenase superfamily
nuclear	41455	65.2	252	56.9	26	10.1	n/a
nuclear	41541	100.5	1323	55.6	226	16.7	Alcohol dehydrogenase class III
nuclear	41625	90	396	50.3	137	33.5	n/a
nuclear	41627	115.6	1506	46	187	12.6	PH domain
nuclear	41647	108.1	999	60.5	181	17.6	G1 Sspecific cyclin D
nuclear	41657	175.5	813	52.9	161	19.7	Fbox domain
nuclear	41712	111.2	1575	48.3	222	14	Xanthine uracil transporters
nuclear	41818	141.1	258	48.8	56	21.2	n/a
nuclear	41838	65.8	396	48.7	67	16.8	Predicted Yippeetype zincbinding protein
nuclear	41845	116.3	267	43.4	33	12.3	n/a
nuclear	41892	93.2	312	44.2	58	17.2	n/a
nuclear	41898	152.7	2766	43.9	474	17	Uncharacterized conserved protein HEN1 CORYMBOSA2
nuclear	41911	98.2	1005	63.5	214	21	SMP30 Gluconolaconase LRElike region
nuclear	41930	88	1971	46.4	247	12.8	phosphatidylserine decarboxylase
nuclear	41999	118.8	1254	52.6	301	23.9	Zinc finger C3HC4 type RING finger RING FINGER PROTEIN 6 12 38
nuclear	42036	141.6	3711	44.3	596	16.1	Znfinger protein
nuclear	42060	84.2	1152	56.9	331	28.5	Transferase family
nuclear	42126	99.2	405	48.1	68	16.6	Snf7 protein transport
nuclear	42166	147.3	1569	51.1	411	26	Molecular chaperones GRP78 BiP KAR2 HSP70 superfamily
nuclear	42230	92	1098	60.5	196	17.6	Protein of unknown function DUF793
nuclear	42256	120.4	1317	48.7	228	17.1	BetaTrCP transducin repeats containing Slimb proteins
nuclear	42353	123.1	1419	57.6	259	19.3	Cysteine desulfurase NFS1
nuclear	42393	44.7	639	72	131	19.7	Plant invertase pectin methylesterase inhibitor
nuclear	42490	72.5	810	52.3	170	20.5	VAMPassociated protein involved in inositol metabolism
nuclear	42511	235.3	1416	47.4	233	16.6	Cytochrome P450 CYP4 CYP19 CYP26 subfamilies
nuclear	42561	88.3	1155	55.2	258	21.8	n/a
nuclear	42576	98.2	1236	53.2	264	21.2	EamAlike transporter family
nuclear	42584	38.2	1191	69.8	352	28.9	Kelch motif Fbox domain
nuclear	42717	153.4	6555	42.5	859	13	DNA polymerase epsilon catalytic subunit A
nuclear	42721	72.1	819	67.2	118	14.6	Leucine Rich Repeat protein binding
nuclear	42723	193.7	1686	57.9	352	20.7	AcylCoA synthetase
nuclear	42754	197.4	1533	48.9	324	20.9	Serine carboxypeptidases lysosomal cathepsin A
nuclear	44831	117.2	1941	52.3	476	23.8	SWI SNF COMPLEX RELATED
nuclear	49139	144.8	1752	48.9	324	18.3	peptideOfucosyltransferase
nuclear	BI096866	111.4	1416	60.5	169	11.9	Glycine serine hydroxymethyltransferase
nuclear	BI096871	121.6	579	58.5	114	19.2	ribulosebisphosphate carboxylase small chain
nuclear	BI096903	94.1	582	51.2	118	19.6	photosystem II 10kDa protein
nuclear	BI096904	93	1209	59.8	172	14.1	Glyceraldehyde 3phosphate dehydrogenase
nuclear	BI097026	126.1	798	48.6	124	15.5	n/a
nuclear	dxs2	116.5	2190	52.9	410	18.5	1-Deoxy-D-xylulose 5-phosphate synthase (delete: Transketolase C terminal domain, pyrimidine binding domain, Dehydrogenase E1 component)
nuclear	hdr	158.1	1404	48.1	209	14.7	4-hydroxy-3-methylbut-2-enyl diphosphate reductase
nuclear	idi1	166.3	882	52.4	148	16.7	Isopentenyl pyrophosphate dimethylallyl pyrophosphate isomerase
nuclear	idi2	149.6	1863	46	366	19.4	isopentenyl pyrophosphate dimethylallyl pyrophosphate (delete not PPR repeat)
